# Supplementary material for: Pollen-foraging preferences of honey bee colonies (Apis mellifera L.) based on plant bloom timing in an urbanized Northeast U.S. habitat
Source: PLoS One. 2025 Oct 30;20(10):e0335828. doi: 10.1371/journal.pone.0335828 (PMC12574874; doi:10.1371/journal.pone.0335828)
Supplement: S1 Table — The number of pollen grains counted for each taxon over the duration of the study. (XLSX) [file pone.0335828.s001.xlsx]

## Sheet: Raw Pollen Counts
Date	Colony	Well	Total Unique Grains in Well		T. repens White Clover	E. annuus Daisy Fleabane	L. japonica Japanese Honeysuckle	P. lanceolota Narrowleaf Plantain	R. multiflora Multiflora Rose	R. pseudoacacia Black Locust	P. serotina Black Cherry	L. vulgare Wild Privet	G. triacanthos Honey Locust	C. kentukea Kentucky Yellowwood	C. intybus Chicory	R. typhina Staghorn Sumac	S. reticulata Japanese Lilac	S. varia Crown Vetch	T. americana Basswood	V. vinifera Wild Grape	Carduoideae spp. Thistle	D. carota Wild Carrot	Melilotus spp. Sweet Clover	L. corniculatus Bird’s-foot Trefoil	E. vulgare Vipers Bugloss	L. salicaria Purple Loosestrife	L. vulgaris Yellow Toadflax	P. quinquefolia Virginia Creeper	S. japonicum Japanese Pagoda Tree	R. japonica Japanese Knotweed	V. agnus-castus Lilac Chaste Tree	P. laurocerasus Cherry Laurel	A. altissima White Snakeroot	E. serotinum White Bonesets	A. artemisiifolia Common Ragweed	A. vulgaris Mugwort	S. canadensis Goldenrod	Asteraceae spp.	Taxon-Unattributed A	Taxon-Unattributed B	Taxon-Unattributed C	Taxon-Unattributed D	Taxon-Unattributed E	Taxon-Unattributed F	Taxon-Unattributed G	Taxon-Unattributed H
2023-05-15	Colony 1	1	132		31	2	4	3	47	0	45	0	0	0	0	0	0	0	0	0	0	0	0	0	0	0	0	0	0	0	0	0	0	0	0	0	0	0	0	0	0	0	0	0	0	0
2023-05-15	Colony 1	2	131		30	0	6	2	49	0	42	0	0	0	0	0	0	0	0	2	0	0	0	0	0	0	0	0	0	0	0	0	0	0	0	0	0	0	0	0	0	0	0	0	0	0
2023-05-15	Colony 2	1	152		83	0	1	3	38	0	27	0	0	0	0	0	0	0	0	0	0	0	0	0	0	0	0	0	0	0	0	0	0	0	0	0	0	0	0	0	0	0	0	0	0	0
2023-05-15	Colony 2	2	148		92	0	2	0	33	0	21	0	0	0	0	0	0	0	0	0	0	0	0	0	0	0	0	0	0	0	0	0	0	0	0	0	0	0	0	0	0	0	0	0	0	0
2023-05-22	Colony 1	2	195		104	0	1	0	0	36	54	0	0	0	0	0	0	0	0	0	0	0	0	0	0	0	0	0	0	0	0	0	0	0	0	0	0	0	0	0	0	0	0	0	0	0
2023-05-22	Colony 1	1	175		113	0	4	0	4	13	41	0	0	0	0	0	0	0	0	0	0	0	0	0	0	0	0	0	0	0	0	0	0	0	0	0	0	0	0	0	0	0	0	0	0	0
2023-05-22	Colony 2	1	309		252	0	0	1	4	31	21	0	0	0	0	0	0	0	0	0	0	0	0	0	0	0	0	0	0	0	0	0	0	0	0	0	0	0	0	0	0	0	0	0	0	0
2023-05-22	Colony 2	2	222		136	0	0	0	0	72	13	0	0	0	0	0	0	0	0	1	0	0	0	0	0	0	0	0	0	0	0	0	0	0	0	0	0	0	0	0	0	0	0	0	0	0
2023-05-31	Colony 1	1	160		56	0	0	0	0	32	0	0	72	0	0	0	0	0	0	0	0	0	0	0	0	0	0	0	0	0	0	0	0	0	0	0	0	0	0	0	0	0	0	0	0	0
2023-05-31	Colony 1	2	153		51	0	0	0	0	54	0	0	48	0	0	0	0	0	0	0	0	0	0	0	0	0	0	0	0	0	0	0	0	0	0	0	0	0	0	0	0	0	0	0	0	0
2023-05-31	Colony 2	1	198		124	0	0	0	0	35	0	0	39	0	0	0	0	0	0	0	0	0	0	0	0	0	0	0	0	0	0	0	0	0	0	0	0	0	0	0	0	0	0	0	0	0
2023-05-31	Colony 2	2	219		152	0	0	0	0	30	0	0	37	0	0	0	0	0	0	0	0	0	0	0	0	0	0	0	0	0	0	0	0	0	0	0	0	0	0	0	0	0	0	0	0	0
2023-06-05	Colony 1	1	63		25	0	15	0	0	0	0	12	0	0	0	1	0	0	1	9	0	0	0	0	0	0	0	0	0	0	0	0	0	0	0	0	0	0	0	0	0	0	0	0	0	0
2023-06-05	Colony 1	2	68		21	0	20	0	0	0	0	10	0	0	0	5	0	0	0	11	0	1	0	0	0	0	0	0	0	0	0	0	0	0	0	0	0	0	0	0	0	0	0	0	0	0
2023-06-05	Colony 2	1	71		26	0	2	0	15	0	0	16	0	0	0	11	0	0	0	1	0	0	0	0	0	0	0	0	0	0	0	0	0	0	0	0	0	0	0	0	0	0	0	0	0	0
2023-06-05	Colony 2	2	80		31	0	4	0	22	0	0	8	0	0	0	14	0	0	0	1	0	0	0	0	0	0	0	0	0	0	0	0	0	0	0	0	0	0	0	0	0	0	0	0	0	0
2023-06-13	Colony 1	1	139		58	0	0	11	0	0	0	55	0	0	0	6	0	0	0	7	0	2	0	0	0	0	0	0	0	0	0	0	0	0	0	0	0	0	0	0	0	0	0	0	0	0
2023-06-13	Colony 1	2	131		67	0	0	4	0	0	0	46	0	0	0	3	0	0	1	10	0	0	0	0	0	0	0	0	0	0	0	0	0	0	0	0	0	0	0	0	0	0	0	0	0	0
2023-06-13	Colony 2	1	286		24	0	0	1	0	0	0	8	0	0	0	4	0	0	0	1	0	12	17	210	0	0	0	0	0	0	0	0	0	0	0	0	0	0	0	0	0	0	0	0	9	0
2023-06-13	Colony 2	2	296		33	2	0	0	0	0	0	17	0	0	0	4	0	0	0	0	0	18	0	214	0	0	0	0	0	0	0	0	0	0	0	0	0	0	0	0	0	0	0	0	8	0
2023-06-19	Colony 1	1	131		62	0	0	12	0	0	0	55	0	0	0	1	0	0	0	0	0	1	0	0	0	0	0	0	0	0	0	0	0	0	0	0	0	0	0	0	0	0	0	0	0	0
2023-06-19	Colony 1	2	155		71	0	0	10	0	0	0	73	0	0	0	0	0	0	0	1	0	0	0	0	0	0	0	0	0	0	0	0	0	0	0	0	0	0	0	0	0	0	0	0	0	0
2023-06-19	Colony 2	1	102		37	0	0	10	0	0	0	45	0	0	0	0	0	0	0	1	0	1	0	8	0	0	0	0	0	0	0	0	0	0	0	0	0	0	0	0	0	0	0	0	0	0
2023-06-19	Colony 2	2	159		50	0	0	13	0	0	0	66	0	0	0	0	0	0	0	1	0	2	7	20	0	0	0	0	0	0	0	0	0	0	0	0	0	0	0	0	0	0	0	0	0	0
2023-06-28	Colony 1	1	148		90	0	0	38	0	0	0	0	0	0	0	0	0	0	1	0	0	0	11	0	0	8	0	0	0	0	0	0	0	0	0	0	0	0	0	0	0	0	0	0	0	0
2023-06-28	Colony 1	2	157		91	0	0	42	0	0	0	0	0	0	0	0	0	0	0	0	0	0	12	0	0	12	0	0	0	0	0	0	0	0	0	0	0	0	0	0	0	0	0	0	0	0
2023-06-28	Colony 2	1	138		51	0	0	23	0	0	0	0	0	0	0	2	3	0	0	0	0	3	15	31	5	1	0	0	0	0	0	0	0	0	0	0	0	4	0	0	0	0	0	0	0	0
2023-06-28	Colony 2	2	137		53	0	0	15	0	0	0	0	0	0	0	0	3	0	0	0	0	3	13	37	3	10	0	0	0	0	0	0	0	0	0	0	0	0	0	0	0	0	0	0	0	0
2023-07-05	Colony 1	1	163		69	0	0	24	0	0	0	0	0	0	0	0	0	0	0	0	0	0	40	0	0	11	0	19	0	0	0	0	0	0	0	0	0	0	0	0	0	0	0	0	0	0
2023-07-05	Colony 1	2	190		98	0	0	24	0	0	0	0	0	0	0	0	0	0	0	0	0	0	35	0	0	8	0	25	0	0	0	0	0	0	0	0	0	0	0	0	0	0	0	0	0	0
2023-07-05	Colony 2	1	144		72	0	0	26	0	0	0	0	0	0	0	0	0	0	0	0	0	0	31	0	0	14	0	1	0	0	0	0	0	0	0	0	0	0	0	0	0	0	0	0	0	0
2023-07-05	Colony 2	2	140		65	0	0	28	0	0	0	0	0	0	0	0	0	0	0	0	0	0	36	1	0	6	0	4	0	0	0	0	0	0	0	0	0	0	0	0	0	0	0	0	0	0
2023-07-10	Colony 1	1	168		74	0	0	33	0	0	0	0	0	0	0	0	0	0	0	0	0	0	30	0	0	15	0	16	0	0	0	0	0	0	0	0	0	0	0	0	0	0	0	0	0	0
2023-07-10	Colony 1	2	194		98	0	0	32	0	0	0	0	0	0	0	0	0	0	0	0	0	0	18	3	0	13	0	25	0	0	0	0	0	0	0	0	0	0	0	0	0	0	0	0	0	5
2023-07-10	Colony 2	1	178		36	0	0	77	0	0	0	0	0	0	0	0	0	0	0	0	0	0	14	38	0	10	0	0	0	3	0	0	0	0	0	0	0	0	0	0	0	0	0	0	0	0
2023-07-10	Colony 2	2	148		46	0	0	53	0	0	0	0	0	0	0	0	0	0	0	0	0	0	13	26	0	9	0	1	0	0	0	0	0	0	0	0	0	0	0	0	0	0	0	0	0	0
2023-07-19	Colony 1	1	121		34	0	0	70	0	0	0	0	0	0	0	0	0	0	0	0	0	0	0	0	0	12	0	1	0	1	0	0	0	0	0	0	0	3	0	0	0	0	0	0	0	0
2023-07-19	Colony 1	2	136		31	0	0	90	0	0	0	0	0	0	0	0	0	0	0	0	0	0	3	0	0	9	0	0	0	2	0	0	0	0	0	0	0	1	0	0	0	0	0	0	0	0
2023-07-19	Colony 2	1	110		54	0	0	17	0	0	0	0	0	0	0	0	0	0	0	0	0	0	11	12	0	15	0	0	0	0	0	0	0	0	0	0	0	0	0	0	0	0	0	0	0	1
2023-07-19	Colony 2	2	108		51	0	0	18	0	0	0	0	0	0	0	0	0	0	0	0	0	0	10	19	0	10	0	0	0	0	0	0	0	0	0	0	0	0	0	0	0	0	0	0	0	0
2023-07-24	Colony 1	1	90		12	10	0	43	0	0	0	0	0	0	1	0	0	0	0	0	0	0	9	0	0	11	0	2	0	1	0	0	0	0	0	0	0	1	0	0	0	0	0	0	0	0
2023-07-24	Colony 1	2	117		29	11	0	55	0	0	0	0	0	0	0	0	0	0	0	0	0	0	6	0	0	13	0	1	0	0	0	0	0	0	0	0	0	2	0	0	0	0	0	0	0	0
2023-07-24	Colony 2	1	143		46	0	0	30	0	0	0	0	0	0	0	0	0	0	0	0	0	0	1	34	0	6	0	0	0	2	0	0	0	0	0	0	0	1	0	23	0	0	0	0	0	0
2023-07-24	Colony 2	2	134		23	0	0	30	0	0	0	0	0	0	0	0	0	0	0	0	0	0	3	42	0	11	0	0	0	0	0	0	0	0	0	0	0	0	0	25	0	0	0	0	0	0
2023-07-31	Colony 1	1	121		12	0	0	3	0	0	0	0	0	0	0	0	0	0	0	0	2	0	4	14	0	8	0	0	0	0	0	72	0	0	0	0	0	5	0	0	0	0	1	0	0	0
2023-07-31	Colony 1	2	109		8	0	1	2	0	0	0	0	0	0	0	0	0	0	0	0	0	0	6	18	0	10	0	0	0	0	0	35	0	0	0	0	0	13	0	7	0	0	9	0	0	0
2023-07-31	Colony 2	1	141		12	0	0	37	0	0	0	0	0	0	1	0	0	0	0	0	0	0	0	62	0	6	0	0	0	4	0	12	0	0	0	0	0	0	0	7	0	0	0	0	0	0
2023-07-31	Colony 2	2	131		18	0	0	30	0	0	0	0	0	0	0	0	0	0	0	0	0	0	4	56	0	6	0	0	0	2	0	8	0	0	0	0	0	1	0	6	0	0	0	0	0	0
2023-08-09	Colony 1	1	112		10	0	0	1	0	0	0	0	0	0	0	0	0	0	0	0	0	0	0	0	0	25	0	0	0	0	0	24	0	0	0	0	0	9	0	24	0	0	19	0	0	0
2023-08-09	Colony 1	2	135		14	0	0	7	0	0	0	0	0	0	0	0	0	0	0	0	1	0	1	0	0	17	0	0	0	0	0	43	0	0	0	0	0	5	0	27	0	0	20	0	0	0
2023-08-09	Colony 2	1	142		2	0	0	5	0	0	0	0	0	0	0	0	0	0	0	0	0	1	0	4	0	2	0	0	0	0	0	70	0	0	0	0	0	0	0	22	0	0	36	0	0	0
2023-08-09	Colony 2	2	88		2	0	0	5	0	0	0	0	0	0	0	0	0	0	0	0	0	3	0	2	0	3	0	0	0	1	0	39	0	0	0	0	0	1	0	13	0	0	19	0	0	0
2023-08-14	Colony 1	1	153		7	0	0	1	0	0	0	0	0	0	0	0	0	0	0	0	0	0	0	0	0	0	0	0	0	0	0	16	0	0	0	0	0	6	0	67	0	0	56	0	0	0
2023-08-14	Colony 1	2	167		14	0	0	2	0	0	0	0	0	0	0	0	0	0	0	0	0	0	0	0	0	1	0	0	0	0	0	19	0	0	0	0	0	1	0	60	0	0	70	0	0	0
2023-08-14	Colony 2	1	115		5	0	0	0	0	0	0	0	0	0	0	0	0	0	0	0	0	0	0	0	0	2	0	0	0	0	0	26	0	0	0	0	0	0	0	61	0	0	21	0	0	0
2023-08-14	Colony 2	2	127		10	0	0	0	0	0	0	0	0	0	0	0	0	0	0	0	0	0	0	0	0	2	0	0	0	0	0	35	0	0	0	0	0	0	0	51	0	0	29	0	0	0
2023-08-21	Colony 1	1	185		0	0	0	0	0	0	0	0	0	0	0	0	0	0	0	0	0	0	0	0	0	3	0	0	0	1	0	23	0	0	0	0	0	2	0	41	0	0	115	0	0	0
2023-08-21	Colony 1	2	213		1	0	0	0	0	0	0	0	0	0	0	0	0	0	0	0	0	0	0	0	0	2	0	0	0	3	0	30	0	0	0	0	0	1	0	54	0	0	122	0	0	0
2023-08-21	Colony 2	1	260		3	0	0	0	0	0	0	0	0	0	0	0	0	0	0	0	0	0	0	9	0	0	0	0	0	0	0	23	0	0	0	0	0	3	0	33	0	0	189	0	0	0
2023-08-21	Colony 2	2	198		1	0	0	0	0	0	0	0	0	0	0	0	0	0	0	0	0	0	0	18	0	1	0	0	0	0	0	9	0	0	0	0	0	0	0	27	0	0	142	0	0	0
2023-08-31	Colony 1	1	150		0	0	0	2	0	0	0	0	0	0	0	0	0	0	0	0	0	0	0	0	0	1	0	0	0	0	0	2	0	0	0	0	0	85	0	3	22	21	14	0	0	0
2023-08-31	Colony 1	2	153		0	0	0	0	0	0	0	0	0	0	0	0	0	0	0	0	0	0	0	0	0	3	0	0	0	0	0	0	0	0	0	0	0	82	0	5	47	12	4	0	0	0
2023-08-31	Colony 2	1	137		2	0	0	1	0	0	0	0	0	0	0	0	0	0	0	0	0	0	0	15	0	13	0	0	0	0	0	12	0	0	0	0	0	26	0	16	23	15	14	0	0	0
2023-08-31	Colony 2	2	166		3	0	0	0	0	0	0	0	0	0	0	0	0	0	0	0	0	0	0	16	0	25	0	0	0	0	0	8	0	0	0	0	0	32	0	27	29	13	13	0	0	0
2023-09-04	Colony 1	1	164		0	0	0	2	0	0	0	0	0	0	0	0	0	0	0	0	0	0	0	0	0	0	0	0	0	11	0	0	0	0	0	69	0	10	0	0	17	23	32	0	0	0
2023-09-04	Colony 1	2	206		0	0	0	13	0	0	0	0	0	0	0	0	0	0	0	0	0	0	0	0	0	0	0	0	0	3	0	0	0	0	0	89	0	10	0	0	35	19	37	0	0	0
2023-09-04	Colony 2	1	181		0	0	0	10	0	0	0	0	0	0	0	0	0	0	0	0	0	23	0	0	0	0	0	0	0	3	0	0	0	0	0	57	0	15	0	0	44	0	29	0	0	0
2023-09-04	Colony 2	2	171		1	0	0	5	0	0	0	0	0	0	0	0	0	0	0	0	0	15	0	0	0	0	0	0	0	2	0	1	0	0	0	67	0	10	0	0	46	0	24	0	0	0
2023-09-12	Colony 1	1	192		0	0	0	0	0	0	0	0	0	0	0	0	0	0	0	0	0	0	0	0	0	0	0	0	0	0	0	0	0	0	0	98	0	42	52	0	0	0	0	0	0	0
2023-09-12	Colony 1	2	232		0	0	0	0	0	0	0	0	0	0	0	0	0	0	0	0	0	0	0	0	0	0	0	0	0	0	0	0	0	0	0	92	0	61	79	0	0	0	0	0	0	0
2023-09-12	Colony 2	1	194		1	0	0	0	0	0	0	0	0	0	0	0	0	0	0	0	0	0	0	0	0	0	0	0	0	0	0	0	0	0	0	37	0	67	86	0	3	0	0	0	0	0
2023-09-12	Colony 2	2	199		2	0	0	0	0	0	0	0	0	0	0	0	0	0	0	0	0	0	0	0	0	0	0	0	0	0	0	0	0	0	0	44	0	74	78	0	1	0	0	0	0	0
2023-09-19	Colony 1	1	250		0	0	0	0	0	0	0	0	0	0	0	0	0	0	0	0	0	0	0	0	0	0	0	0	0	0	0	0	0	0	0	20	0	208	22	0	0	0	0	0	0	0
2023-09-19	Colony 1	2	200		0	0	0	0	0	0	0	0	0	0	0	0	0	0	0	0	0	0	0	0	0	0	0	0	0	0	0	0	0	0	0	19	0	166	15	0	0	0	0	0	0	0
2023-09-19	Colony 2	1	167		3	0	0	0	0	0	0	0	0	0	0	0	0	0	0	0	0	0	0	0	0	0	0	0	0	0	0	0	0	0	0	3	30	55	13	0	1	0	0	62	0	0
2023-09-19	Colony 2	2	115		0	0	0	0	0	0	0	0	0	0	0	0	0	0	0	0	0	0	0	0	0	0	0	0	0	0	0	0	0	0	0	1	23	9	21	0	0	0	0	61	0	0
2023-09-27	Colony 1	1	97		0	0	0	0	0	0	0	0	0	0	0	0	0	0	0	0	0	0	0	0	0	0	0	0	0	0	0	0	0	0	0	0	52	26	6	0	0	0	0	13	0	0
2023-09-27	Colony 1	2	111		0	0	0	0	0	0	0	0	0	0	0	0	0	0	0	0	0	0	0	0	0	0	0	0	0	0	0	0	0	0	0	0	54	29	15	0	0	0	0	13	0	0
2023-09-27	Colony 2	1	102		0	0	0	0	0	0	0	0	0	0	0	0	0	0	0	0	0	0	0	0	0	0	0	0	0	0	0	0	0	0	0	6	12	69	13	0	0	0	0	2	0	0
2023-09-27	Colony 2	2	84		0	0	0	0	0	0	0	0	0	0	0	0	0	0	0	0	0	0	0	0	0	0	0	0	0	0	0	0	0	0	0	2	24	45	9	0	0	0	1	3	0	0
